# Supplementary material for: Behavioral Convergence with Physiological Divergence: Sex Differences in Hormones but Not Social Behavior in Beagle Dogs
Source: Animals (Basel). 2026 May 30;16(11):1680. doi: 10.3390/ani16111680 (PMC13255820; doi:10.3390/ani16111680)
Supplement: Supplementary file 1 [file animals-16-01680-s001.zip]

Archive with 1 entries (1 files):
- animals-4275163-supplementary.xlsx
