# Supplementary material for: Behavioral Convergence with Physiological Divergence: Sex Differences in Hormones but Not Social Behavior in Beagle Dogs
Source: Animals (Basel). 2026 May 30;16(11):1680. doi: 10.3390/ani16111680 (PMC13255820; doi:10.3390/ani16111680)
Supplement: Supplementary file 1 [file animals-16-01680-s001.zip › animals-4275163-supplementary.xlsx]

## Sheet: social
DDST：Dog-Dog Social Interaction Test
Social frequency	M-M	M-F		F-M	F-F	Social time	M-M	M-F		F-M	F-F
	55	26		6	29		318	43		23	126
	28	40		8	21		125	189		28	131
	57	8		28	41		328	75		312	268
	10	10		57	44		72	173		268	298
	7	6		27	8		68	131		270	130
	4	11		21	28		42	138		181	190
	22	19		35	17		283	224		194
	57	36		21	13		362	133		126
	75	38		28	8		381	281		151
	46	67		3	46		238	175
	4	35		14	65		290	149		3	225
	36	26		6	11		18	133		295	142
	9	39		10	38		412	346		108	123
	25	35		24	13		235	223
	33	10		25			57	115		34	270
	40	6		65			50	40		153	216
	47	11		18			225	34		110	166
										250	191
										74	54
HDST：Human-dog Social Interaction Test
Social frequency	M-Man	M-Woman		F-Man	F-Woman	Social time	M-Man	M-Woman		F-Man	F-Woman
	11	6		10	15		178	76		124	163
	13	9		12	15		192	7		110	79
	9	12		9	7		48	53		39	34
	8	8		5	6		100	116		227	191
	9	13		4	7		45	94		25	21
	11	9		7	19		104	19		88	141
	8	3		4	0		135	116		15	0
	10	5		0	0		38	86		0	0
	11	14		8	14		24	32		211	215
	8	11		0	14		50	145		0	50
	10	13		2	11		169	42		5	32
	9	4		8	13		100	199		65	121
	4	13		19	13		6	98		88	103
	21	10		23	17		45	214		154	183
	9	11		12	8		168	106		144	112
	4	12		14	14		98	241		100	84
	21	9		19	23		23	39		189	132

## Sheet: hormone
	Corticosterone,ng/ml			5-HT,pg/ml			DA,pg/ml
Number	Male	Female		Male	Female		Male	Female
1	271.096	181.93		397.748	34.1017		179.7	56.2728
2	286.9	188.12		449.872	64.7587		137.7	60.5101
3	333.451	204.55		581.348	67.9858		229	56.5491
4	245.932	175.94		453.792	62.9659		229	56.2728
5	313.583	183.48		605.302	78.7426		241	64.7474
6	360.092	126.69		460.522	218.903		122.8	68.2575
7	327.786	100.76		422.57	146.665		141.4	57.0725
8	237.147	111.487		464.042	203.572		237.6	69.815
9	305.003	112.76		467.472	203.178		243.2	72.6825
10	299.461	104.385		694.113	156.735		237.9	56.23
11	292.893	91.755		387.373	229.935		138	57.3575
12	100.533	72.6275		370.932	180.833		219.1	41.775
13	292	48.345		543.122	107.517		96.145	34.95
14	325.145	81.605		241.651	232.82		115.644	53.7875
15	330.815	71.2		248.509	200.18		103.929	45.9475
